# Supplementary material for: Pan-Cancer Analysis of the Roles and Driving Forces of RAB42
Source: Biomolecules. 2022 Dec 26;13(1):43. doi: 10.3390/biom13010043 (PMC9855782; doi:10.3390/biom13010043)
Supplement: Supplementary file 1 [file biomolecules-13-00043-s001.zip]

Archive with 1 entries (1 files):
- biomolecules-2029114-supplementary.pdf
